# Supplementary material for: A Rho-associated coiled-coil containing kinases (ROCK) inhibitor, Y-27632, enhances adhesion, viability and differentiation of human term placenta-derived trophoblasts in vitro
Source: PLoS One. 2017 May 19;12(5):e0177994. doi: 10.1371/journal.pone.0177994 (PMC5438149; doi:10.1371/journal.pone.0177994)
Supplement: S1 Table — (XLSX) [file pone.0177994.s006.xlsx]

## Sheet: Sheet1
	Control	Y-27632 10 µM
	246	411.9
	103.7	248.2
	158.5	280.8
	150.4	324.3
	356	431.2
	263.2	435.5
	315.9	460.3
		Wilcoxon matched-pairs signed rank test P = 0.0156
