# Supplementary material for: A Rho-associated coiled-coil containing kinases (ROCK) inhibitor, Y-27632, enhances adhesion, viability and differentiation of human term placenta-derived trophoblasts in vitro
Source: PLoS One. 2017 May 19;12(5):e0177994. doi: 10.1371/journal.pone.0177994 (PMC5438149; doi:10.1371/journal.pone.0177994)
Supplement: S2 Table — (XLSX) [file pone.0177994.s007.xlsx]

## Sheet: Sheet1
	Fig 2C				Fig 2D
	Control	Y-27632 10 µM			Control	0.1 uM	1.0 uM	10 uM
	112796	389889			0.161	0.169	0.229	0.352
	162142	368522			0.192	0.168	0.244	0.321
	124248	384839			0.172	0.171	0.223	0.345
	390596	393683			0.189	0.197	0.262	0.343
	375016	393879			0.197	0.17	0.219	0.297
	259291	393328			0.156	0.156	0.235	0.316
		Wilcoxon matched-pairs signed rank test P = 0.0313						Spearman's Rank-Order Correlation r = 0.8510 P < 0.0001
