# Supplementary material for: A Rho-associated coiled-coil containing kinases (ROCK) inhibitor, Y-27632, enhances adhesion, viability and differentiation of human term placenta-derived trophoblasts in vitro
Source: PLoS One. 2017 May 19;12(5):e0177994. doi: 10.1371/journal.pone.0177994 (PMC5438149; doi:10.1371/journal.pone.0177994)
Supplement: S3 Table — (XLSX) [file pone.0177994.s008.xlsx]

## Sheet: Sheet1
	Fig 3A
		Control			Y-27632 10µM			HeLa
	24 h	13.843	22.168	9.064	10.24	21.591	9.49	83.206	80.114	78.065	85.625	77.647	87.59	81.48	87.58	87.5	79.03
	48 h	4.371	12.783	7.548	3.267	14.617	2.945	59.389	63.158	72.052	79.167	64.394	75.13	86.36	83.33	83.33	69.32
	72 h	2.347	4.124	4.426	2.872	8.581	5.741	75.403	63.454	85.946	80.153	84.099	74.81	65.76	74.85	66.79	72.41
	96 h	5.474	3.543	3.855	3.011	5.47	5.416	54.361	44.604	70.783	52.242	50	53.95	58.61	62.68	46.63	47.1
						t test corrected for multiple comparison using the Holm-Sidak method
						24 h	P =	0.830446
						48 h	P =	0.790904
						72 h	P =	0.301555
						96 h	P =	0.751637
	Fig 3B
		Control				Y-27632 10 µM				HeLa
	24h	2505	5879.67	3411.67	2695.33	3563.67	7269.33	6174.67	3996.67	35504	47469	48906
	48h	801	1381	1184.67	248.333	1447.67	3198	2443.33	400.667	174779	156439	165407
	72h	506.333	757.333	481.333	169	1392.67	6004	1500	236	142648	27921	140144
	96h	4064.67	6122	2645.33	949.333	10277	13789	6935.67	2007	129638	67746	47413
						t test corrected for multiple comparison using the Holm-Sidak method
						24 h	P =	0.215488
						48 h	P =	0.190695
						72 h	P =	0.207792
						96 h	P =	0.129595
