# Supplementary material for: A Rho-associated coiled-coil containing kinases (ROCK) inhibitor, Y-27632, enhances adhesion, viability and differentiation of human term placenta-derived trophoblasts in vitro
Source: PLoS One. 2017 May 19;12(5):e0177994. doi: 10.1371/journal.pone.0177994 (PMC5438149; doi:10.1371/journal.pone.0177994)
Supplement: S4 Table — (XLSX) [file pone.0177994.s009.xlsx]

## Sheet: Sheet1
	Fig 4C				Fig 4D			Fig 4E			Fig 4F			Fig 4G			Fig 4H
					GCM1			Syncytin1			Syncytin2			CGB			hCG-β
	Control	Y-27632 10 µM			Control	Y-27632 10 µM		Control	Y-27632 10 µM		Control	Y-27632 10 µM		Control	Y-27632 10 µM		Control	Y-27632 10 µM
	27.8452	41.0103			908.881	2844.79		10886.8	25633.6		520.378	1821.05		2949.07	8528.68		12010.3	34365.1
	57.532	52.4232			938.045	3079.03		9336.69	27272.1		395.091	1815.62		2620.73	8622.63		6364.28	36859.8
	19.4809	43.8409			835.468	3989.3		11228	24873.4		491.62	2271.08		2715.54	8300.32		11676.1	28990.7
	29.806	46.2351
	23.9328	31.7303
	17.9165	28.831				t test P = 0.0023			t test P < 0.0001			t test P = 0.0006			t test P < 0.0001			t test P = 0.0014
	23.3701	45.0789
		Wilcoxon matched-pairs signed rank test P = 0.0313
