# Supplementary material for: A Rho-associated coiled-coil containing kinases (ROCK) inhibitor, Y-27632, enhances adhesion, viability and differentiation of human term placenta-derived trophoblasts in vitro
Source: PLoS One. 2017 May 19;12(5):e0177994. doi: 10.1371/journal.pone.0177994 (PMC5438149; doi:10.1371/journal.pone.0177994)
Supplement: S5 Table — (XLSX) [file pone.0177994.s010.xlsx]

## Sheet: Sheet1
	Fig 5A
	dose	Control										Y-27632 10µM											Significance	P value	(Student t test with multiple comparison using the Holm-Sidak method)
	0.25	86	70	112	77	143	50	55	113	27	34	160	140	116	101	176	112	81	191	179	132			0.0312571
	0.5	140	77	122	90	158	128	131	87	118	178	267	322	334	342	256	206	363	278	353	349		*	4.63736e-09
	1	205	401	345	354	199	188	334	166	496	233	542	382	421	482	512	462	531	366	450	480		*	3.81201e-08
	2	701	665	504	661	635	567	711	608	729	622	750	632	573	719	721	710	578	603	755	661			0.294932
	4	934	756	900	920	976	910	788	805	929	982	936	865	856	773	908	827	828	852	901	895			0.36391
	Fig 5B
	dose	Control										Y-27632 10µM											Significance	P value	(Student t test with multiple comparison using the Holm-Sidak method)
	0.25	62	9	18	16	64	31	48	53	36	32	80	67	61	50	50	42	62	59	46	81			0.25821
	0.5	88	53	48	69	81	43	75	54	62	74	145	118	76	111	144	209	198	198	135	83		*	0.000240076
	1	198	168	83	153	141	156	98	51	125	135	269	295	307	252	291	352	318	397	348	292		*	3.30876e-14
	2	394	351	410	472	530	418	366	266	338	426	493	440	400	415	448	434	461	424	480	418			0.0306504
	4	584	708	503	513	509	553	651	583	470	523	593	558	521	563	630	573	506	584	528	628			0.666574
	Fig 5C
	dose	Control										Y-27632 10µM											Significance	P value	(Student t test with multiple comparison using the Holm-Sidak method)
	0.25	71	46	79	58	54	60	69	48	66	87	139	112	184	148	100	89	117	98	190	164			0.0541675
	0.5	123	180	82	84	112	130	104	90	112	113	209	147	122	177	174	198	169	168	166	224			0.0867433
	1	427	413	273	187	392	233	394	429	319	298	299	415	312	503	295	279	345	372	316	364			0.708796
	2	680	677	608	719	710	716	653	737	665	720	553	653	824	720	613	582	519	483	566	635			0.0437391
	4	912	1095	1114	990	1183	1282	1096	1021	946	1112	894	1005	1190	1177	1378	1258	1012	950	937	1174			0.53574
	Fig 5D
	dose	Control										Y-27632 10µM											Significance	P value	(Student t test with multiple comparison using the Holm-Sidak method)
	0.25	25709	31089	53809	40287	19930	14422	6848	15538	15038	27655	207882	247010	207528	164670	219729	184084	206778	191372	198222	233356		*	0
	0.5	67297	40748	58105	38276	50870	136878	110254	67152	93551	75100	365269	357776	349690	295639	309066	332271	338204	370899	378959	351993		*	0
	1	111255	99490	116246	129209	128373	107484	86321	103967	134477	111143	387134	390987	393004	385615	391498	392139	384698	391871	390230	391712		*	0
	2	334934	325990	350781	348509	320544	344625	320521	314635	325908	369693	393789	393428	392582	393673	393218	391242	393590	392945	393819	392674		*	9.08555e-11
	4	360165	369849	375034	374018	379398	367845	383400	372079	388566	382083	393880	393880	393880	393874	393880	393880	393880	393880	393880	393866		*	0.0194305
	Fig 5E
	dose	Control										Y-27632 10µM											Significance	P value	(Student t test with multiple comparison using the Holm-Sidak method)
	0.25	4962	1964	8673	20528	5479	14127	3568	14053	2032	8243	114764	118039	70536	46938	77723	50742	123105	115563	95700	73735		*	2.92629e-09
	0.5	46449	55632	46734	26900	28377	34284	17044	23387	17303	11467	339079	361832	188260	250193	337615	363233	334716	286706	286154	326534		*	0
	1	67002	93886	147405	104125	87390	134244	176148	150697	128398	153188	392284	388973	391043	387835	383906	393515	391604	393176	393385	332667		*	4.98805e-37
	2	284073	262999	355764	309514	257114	288507	331110	355153	324593	328756	393875	393642	393880	393640	389828	391493	393880	393880	393831	392718		*	9.56145e-10
	4	360104	349470	375832	372383	355584	300556	343346	342940	369789	371587	393880	392111	393740	393790	393421	393497	390203	393880	393786	393794		*	0.00188052
	Fig 5F
	dose	Control										Y-27632 10µM											Significance	P value	(Student t test with multiple comparison using the Holm-Sidak method)
	0.25	72967	57163	34932	59394	65501	49491	43924	31790	38994	69407	144616	84005	119011	135253	138228	131379	202321	170403	175046	206352		*	1.887e-08
	0.5	121807	130914	93129	94778	133148	205616	153374	121871	115568	167952	377553	237415	305760	340246	297950	262751	255582	242528	208272	166344		*	3.47328e-13
	1	212146	84533	80339	163323	88960	237682	262271	223045	92421	176701	370278	369336	379765	393624	371546	374988	360743	353459	369971	341513		*	2.71815e-22
	2	355975	373641	326004	370533	389384	393880	392236	393880	393880	392990	393880	393880	393880	393880	393880	393880	393880	393868	393880	347152			0.492824
	4	393880	393880	393880	393880	393880	393880	393880	393880	393722	393880	393880	393880	393880	393880	393456	393880	393880	393880	393880	393880			0.998671
	Fig 5G
	dose	Control										Y-27632 10µM											Significance	P value	(Student t test with multiple comparison using the Holm-Sidak method)
	0.25	6.98	8.57	10.71	14.29	9.79	6	5.45	0	0	0	37.5	14.29	8.62	26.73	30.11	30.36	22.22	23.56	15.08	28.79		*	1.78088e-07
	0.5	6.43	10.39	2.46	6.67	13.29	14.84	7.63	8.05	9.32	11.24	20.97	24.84	29.04	35.67	27.73	22.33	43.25	23.74	13.6	17.77		*	4.5635e-07
	1	25.37	28.93	30.14	37.29	17.59	21.81	35.63	18.07	38.31	25.32	52.77	33.77	44.42	44.4	36.13	29.44	35.4	36.89	43.56	53.33		*	5.27429e-05
	2	39.09	41.2	39.68	35.4	49.13	43.03	45.71	50.82	44.99	36.01	59.33	52.69	52.88	49.65	73.79	51.55	53.81	69.49	61.99	61.12		*	1.234e-06
	4	62.63	49.07	64	69.02	63.11	59.56	58.5	71.06	60.82	64.05	63.25	57.46	60.75	61.32	55.18	55.74	59.42	57.39	64.26	76.98			0.74607
	Fig 5H
	dose	Control										Y-27632 10µM											Significance	P value	(Student t test with multiple comparison using the Holm-Sidak method)
	0.25	6.45	0	0	0	0	9.68	0	5.66	8.33	9.38	28.75	19.4	24.59	14	14	19.05	19.35	10.17	17.39	29.63		*	1.55645e-06
	0.5	10.23	0	0	0	12.35	0	14.67	5.56	14.52	4.05	20.69	34.75	27.63	28.83	31.94	32.54	37.88	28.79	31.11	27.71		*	6.89557e-12
	1	18.69	20.83	20.48	17.65	44.68	16.67	22.45	0	10.4	22.96	35.32	46.44	41.69	42.46	56.36	43.75	44.34	45.84	35.63	46.58		*	4.25175e-12
	2	51.52	46.15	55.61	50.42	39.81	46.65	39.62	44.36	29.88	41.08	54.77	49.32	46	37.83	53.13	40.55	46.2	51.18	43.54	53.11			0.319261
	4	33.05	45.9	41.15	40.55	63.46	39.78	47.31	44.25	46.81	36.52	48.74	37.1	50.48	46.36	50.63	47.12	47.83	56.68	43.75	52.23			0.170276
	Fig 5I
	dose	Control										Y-27632 10µM											Significance	P value	(Student t test with multiple comparison using the Holm-Sidak method)
	0.25	18.31	0	8.86	15.52	7.41	5	10.14	18.75	10.61	21.84	35.97	15.18	52.72	39.86	35	16.85	52.99	38.78	40	37.8		*	1.9812e-08
	0.5	39.84	27.78	10.98	7.14	27.68	30.77	7.69	6.67	45.54	40.71	44.98	52.38	28.69	33.9	51.15	51.52	35.5	36.31	39.76	55.36		*	1.5011e-05
	1	67.92	61.5	68.5	42.25	55.36	47.64	57.61	63.87	48.59	62.08	58.86	57.59	55.77	69.18	47.12	51.25	53.91	47.85	39.56	43.13			0.208727
	2	73.68	58.49	60.53	71.07	73.38	65.36	63.55	73	77.59	68.33	83.18	70.75	68.33	66.25	76.35	66.15	67.63	70.6	76.86	74.65			0.377816
	4	82.02	74.89	70.74	89.09	76.92	67.24	79.74	82.57	80.78	72.84	76.96	78.81	74.03	77.4	74.31	88.87	87.25	75.58	80.26	78.11			0.715615
