# Supplementary material for: A Rho-associated coiled-coil containing kinases (ROCK) inhibitor, Y-27632, enhances adhesion, viability and differentiation of human term placenta-derived trophoblasts in vitro
Source: PLoS One. 2017 May 19;12(5):e0177994. doi: 10.1371/journal.pone.0177994 (PMC5438149; doi:10.1371/journal.pone.0177994)
Supplement: S6 Table — (XLSX) [file pone.0177994.s011.xlsx]

## Sheet: Sheet1
Fig 6C							Fig 6F						Fig 6G
	Vehicle	NSC23766	Y27632	Y27632+NSC23766			Vehicle	NSC23766	Y27632	Y27632+NSC23766			GCM1	Vehicle	NSC23766	Y27632	Y27632+NSC23766			Syncytin1	Vehicle	NSC23766	Y27632	Y27632+NSC23766			Syncytin2	Vehicle	NSC23766	Y27632	Y27632+NSC23766			CGB	Vehicle	NSC23766	Y27632	Y27632+NSC23766
	311130	183132	393085	375858			17.5824	19.2308	31.0145	16.129				1	0.188114	3.57609	0.92722				1	0.231835	2.38061	0.511961				1	0.187338	1.98839	0.3284				1	0.226962	3.08917	2.29522
	269559	166623	393880	363484			11.588	12.6437	24.2105	21.267				1	0.641096	4.3044	1.86251				1	0.363808	2.1177	0.674601				1	0.160388	1.4122	0.276735				1	0.393816	2.83092	2.32044
	211509	131317	392609	341822			20	4.6875	30.8139	17.0984				1	0.659437	2.7451	1.22185				1	0.431374	2.40961	0.55448				1	0.155363	1.09843	0.188905				1	0.561213	3.08572	1.84903
	153896	152174	392623	299483			39.5028	17.7885	21.6667	18.7215
	274051	172680	392334	342406			29.3617	21.25	27.907	26.3375						One-way ANOVA with Holm-Sidak's multiple comparison test							One-way ANOVA with Holm-Sidak's multiple comparison test							One-way ANOVA with Holm-Sidak's multiple comparison test							One-way ANOVA with Holm-Sidak's multiple comparison test
	329362	178460	393378	355307			7.38636	21.3287	30.3665	15.4088						Vehicle vs. NSC23766		P = 0.2316					Vehicle vs. NSC23766		P < 0.0001					Vehicle vs. NSC23766		P = 0.0042					Vehicle vs. NSC23766		P = 0.0027
	326999	229116	393846	360457			10.2222	31.5412	32.2892	17.5926						Vehicle vs. Y27632		P = 0.0005					Vehicle vs. Y27632		P < 0.0001					Vehicle vs. Y27632		P = 0.028					Vehicle vs. Y27632		P < 0.0001
	305517	170619	393880	383728			13.879	16.5385	39.2523	16.4179						Y27632 vs. Y27632+NSC23766		P = 0.0009					Y27632 vs. Y27632+NSC23766		P < 0.0001					Y27632 vs. Y27632+NSC23766		P = 0.0005					Y27632 vs. Y27632+NSC23766		P = 0.0007
	208340	159049	393880	359127			18.0851	13.8075	31.7416	20.1581
	202549	146925	393766	369828			11.5578	15.7447	19.0476	15.411
			One-way ANOVA with Holm-Sidak's multiple comparison test						One-way ANOVA with Holm-Sidak's multiple comparison test
			Vehicle vs. NSC23766		P < 0.0001				Vehicle vs. NSC23766		P = 0.9984
			Vehicle vs. Y27632		P < 0.0001				Vehicle vs. Y27632		P = 0.0034
			Y27632 vs. Y27632+NSC23766		P = 0.0211				Y27632 vs. Y27632+NSC23766		P = 0.0055
Fig 6J							Fig 6M						Fig 6N
	DMSO	H89	DMSO+Y27632	Y27632+H89			DMSO	H89	DMSO+Y27632	Y27632+H89			GCM1	DMSO	H89	DMSO+Y27632	Y27632+H89			Syncytin1	DMSO	H89	DMSO+Y27632	Y27632+H89			Syncytin2	DMSO	H89	DMSO+Y27632	Y27632+H89			CGB	DMSO	H89	DMSO+Y27632	Y27632+H89
	140629	321185	392366	362330			30.4794	2.21239	18.4953	7.29167				1	2.35764	6.73693	3.87072				1	0.537013	2.68759	0.916912				1	1.85539	0.955781	2.704				1	1.25835	5.2917	4.55445
	162801	308006	391629	324637			23.1818	1.63044	13.1387	8.79121				1	0.796612	5.05483	2.88551				1	0.614366	2.46734	0.98988				1	0.627573	0.766646	0.761564				1	0.559711	3.40849	2.15889
	201178	339279	393041	290124			7.08661	5	22.5564	8.33333				1	0.407524	3.05255	1.98791				1	0.438427	1.64884	1.05961				1	0.602356	0.210422	1.01638				1	0.647318	3.50096	3.07082
	194431	314200	369675	331173			25.5319	12.5	17.5	4.8913				1	1.28342	6.37519	3.75161				1	0.796013	1.80151	1.96147				1	2.5692	0.79843	3.0864				1	0.903186	6.50757	4.22771
	146680	329935	393720	333177			10.989	1.33929	20.6997	13.8461				1	0.377996	3.27654	2.08645				1	0.759866	2.09787	1.45075				1	2.7286	1.48108	2.33958				1	1.06428	8.0238	5.24855
	190427	344516	393189	377904			14.4578	5.22388	30.8442	12.2222
	135826	229999	392377	333837			23.1544	6.82594	16.2455	11.6883
	121345	371510	389531	328055			16.8254	5.76369	13.4694	10.6509
	97306	307839	301576	382029			24.6951	12.0155	31.0881	6.73575						One-way ANOVA with Holm-Sidak's multiple comparison test							One-way ANOVA with Holm-Sidak's multiple comparison test							One-way ANOVA with Holm-Sidak's multiple comparison test							One-way ANOVA with Holm-Sidak's multiple comparison test
	102865	344113	373600	391158			20.8791	5.09804	15.126	6.17284						DMSO vs. H-89		P = 0.947					DMSO vs. H-89		P = 0.0833					DMSO vs. H-89		P = 0.3273					DMSO vs. H-89		P = 0.8806
																DMSO vs. DMSO+Y27632		P < 0.0001					DMSO vs. DMSO+Y27632		P = 0.0001					DMSO vs. DMSO+Y27632		P = 0.7482					DMSO vs. DMSO+Y27632		P < 0.0001
			One-way ANOVA with Holm-Sidak's multiple comparison test						One-way ANOVA with Holm-Sidak's multiple comparison test							DMSO+Y27632 vs. Y27632+H-89		P = 0.0169					DMSO+Y27632 vs. Y27632+H-89		P = 0.0011					DMSO+Y27632 vs. Y27632+H-89		P = 0.0908					DMSO+Y27632 vs. Y27632+H-89		P = 0.1191
			DMSO vs. H-89		P < 0.0001				DMSO vs. H-89		P < 0.0001
			DMSO vs. DMSO+Y27632		P < 0.0001				DMSO vs. DMSO+Y27632		P = 0.9388
			DMSO+Y27632 vs. Y27632+H-89		P = 0.0335				DMSO+Y27632 vs. Y27632+H-89		P = 0.0002
