# Supplementary material for: A Rho-associated coiled-coil containing kinases (ROCK) inhibitor, Y-27632, enhances adhesion, viability and differentiation of human term placenta-derived trophoblasts in vitro
Source: PLoS One. 2017 May 19;12(5):e0177994. doi: 10.1371/journal.pone.0177994 (PMC5438149; doi:10.1371/journal.pone.0177994)
Supplement: S7 Table — (XLSX) [file pone.0177994.s012.xlsx]

## Sheet: Sheet1
	S3 FigA						S3 FigB
	RPLP0	Vehicle	NSC23766 50 µM	Y27632	Y27632+NSC23766 50 µM		RPLP0	DMSO	H-89 10µM	DMSO+Y27632	Y-27632+H-89
		2103943	2561354	2884521	2499106			3304776	3458810	3642568	3328088
		2800139	2361049	3273566	2642611			2819686	2643108	3244314	2829322
		2826408	2566510	3358320	2651998			1623033	3219315	3021004	2913163
								1964908	2926870	2739491	2510144
				One-way ANOVA with Holm-Sidak's multiple comparison test				2957920	2841334	3015553	2825918
				Vehicle vs. NSC23766		P = 0.7051
				Vehicle vs. Y27632		P = 0.0585				One-way ANOVA with Holm-Sidak's multiple comparison test
				Y27632 vs. Y27632+NSC23766		P = 0.0585				DMSO vs. H-89		P = 0.2035
										DMSO vs. DMSO+Y27632		P = 0.1455
										DMSO+Y27632 vs. Y27632+H-89		P = 0.3891
	S3 FigC						S3 FigD
	RPLP0	Vehicle	NSC23766 50 µM	Y27632	Y27632+NSC23766 50 µM		RPLP0	DMSO	H-89 10µM	DMSO+Y27632	Y-27632+H-89
		4.34209	16.0896	15.1304	5.21764			3.30902	49.3887	16.3933	5.63613
		13.7225	26.8986	15.5541	15.4391			23.7833	36.8351	9.8689	18.5751
		19.0283	15.8056	16.462	6.01847			157.046	32.0024	110.081	22.2282
								25.4482	39.5195	68.1346	5.75137
				One-way ANOVA with Holm-Sidak's multiple comparison test				10.7078	7.69908	9.60248	2.69119
				Vehicle vs. NSC23766		P = 0.3989
				Vehicle vs. Y27632		P = 0.4889				One-way ANOVA with Holm-Sidak's multiple comparison test
				Y27632 vs. Y27632+NSC23766		P = 0.3989				DMSO vs. H-89		P = 0.8914
										DMSO vs. DMSO+Y27632		P = 0.9614
										DMSO+Y27632 vs. Y27632+H-89		P = 0.5371
	S3 FigE						S3 FigF
		Control	NSC	Y27632	Y27632+NSC23766			DMSO	H89	DMSO+Y27632	Y27632+H89
		16.8291	7.44942	14.6582	2.34058			15.124	17.6745	16.2996	14.8697
		10.327	17.3668	6.58482	7.26326			10.1328	19.2069	6.789	11.6449
		12.6071	9.51267	26.1498	6.61988			16.5836	42.0736	20.084	29.0034
				One-way ANOVA with Holm-Sidak's multiple comparison test						One-way ANOVA with Holm-Sidak's multiple comparison test
				Vehicle vs. NSC23766		P = 0.8521				DMSO vs. H-89		P = 0.3506
				Vehicle vs. Y27632		P = 0.1834				DMSO vs. DMSO+Y27632		P = 0.8354
				Y27632 vs. Y27632+NSC23766		P = 0.8521				DMSO+Y27632 vs. Y27632+H-89		P = 0.9537
