# Supplementary material for: A Rho-associated coiled-coil containing kinases (ROCK) inhibitor, Y-27632, enhances adhesion, viability and differentiation of human term placenta-derived trophoblasts in vitro
Source: PLoS One. 2017 May 19;12(5):e0177994. doi: 10.1371/journal.pone.0177994 (PMC5438149; doi:10.1371/journal.pone.0177994)
Supplement: S8 Table — (XLSX) [file pone.0177994.s013.xlsx]

## Sheet: Sheet1
S4 Fig
	hour	Control			Y-27632 10 µM
	48	6.24	3.62	8.94	17.9	9.36	10.04
	96	57.38	47.6	70.22	130.8	104.28	133.4
	144	228.02	104.44	129.68	516.7	263.76	394.7
