# Supplementary material for: A Rho-associated coiled-coil containing kinases (ROCK) inhibitor, Y-27632, enhances adhesion, viability and differentiation of human term placenta-derived trophoblasts in vitro
Source: PLoS One. 2017 May 19;12(5):e0177994. doi: 10.1371/journal.pone.0177994 (PMC5438149; doi:10.1371/journal.pone.0177994)
Supplement: S9 Table — (XLSX) [file pone.0177994.s014.xlsx]

## Sheet: Sheet1
	Control	8-Br-cAMP
	0.171	0.087
	0.189	0.07
	0.199	0.108
	0.222	0.113
	0.18	0.096
		t test P < 0.0001
